# Supplementary material for: Case management interventions in chronic disease reduce anxiety and depressive symptoms: A systematic review and meta-analysis
Source: PLoS One. 2023 Apr 14;18(4):e0282590. doi: 10.1371/journal.pone.0282590 (PMC10104285; doi:10.1371/journal.pone.0282590)
Supplement: S1 File — (XLSX) [file pone.0282590.s002.xlsx]

## Sheet: meta analysis_depress
Author	Year	Follow_up	n1	m1	sd1	n2	m2	sd2	deppression measurement
Callahan et al	2006	12	84	3.5	3.9	69	5.8	5.9	Cornell despression scale
Chen et al	2018	6	31	2.7	2.7	29	5.2	3.6	PHQ-9
Connor et al	2019	18	162	12.54	4.14	166	12.33	4.56	PHQ-9
Crowley et al	2016	6	25	6.6	5	25	5.5	5	PHQ-9
Ell et al	2008	12	144	6.4	4.32	144	7.14	4.68	PHQ-9
Gabbay et al	2013	24	188	10	11	233	14	14	CES-D
Gellis et al	2012	12	48	7.4	5.7	46	13.6	5.6	PHQ-9
Hernandez et al	2015	12	59	5	3	55	7	5	HADS depression
Johnson et al	2014	12	95	7.1	5.4	71	11	5.2	PHQ-9
Katon et al	2010	12	105	0.83	0.68	106	1.14	0.66	SCL-20
Kroenke et al	2010	12	98	1.06	0.65	105	1.32	0.83	HSCL-20 depression severity
Mertz et al	2017	12	21	2.2	2.9	20	4.4	4	HADS depression
Morgan et al	2013	6	164	7.1	0.8	146	9	0.9	PHQ-9
Riegel et al	2006	6	69	1.5	2	65	2	2.1	PHQ-9
Steel et al	2016	6	15	15.3	10.5	12	24.7	15.07	CES-D
Stoop et al	2015	12	20	6	4	18	9	6	PHQ-9
Titova et al.	2017	24	43	5.9	6.5	45	5	6.66	HADS depression
Williams et al	2004	12	205	1	0.68	212	1.46	0.68	SCL-20
Rose et al.	2017	12	236	5.6	4.2	234	6.4	4.2	HADS depression
Wu et al.	2018	6	380	5.27	6.04	341	5.46	5.86	PHQ-9

## Sheet: meta analysis_anxiety
Author	Year	Follow_up	n1	m1	sd1	n2	m2	sd2	anxiety
Hernandez et al	2015	12	59	5	4	55	7	4	HADS anxiety
Stoop et al	2015	12	20	4	3	18	8	6	GAD-7
Titova et al	2017	24	43	5.7	4.06	45	7.1	5.82	HADS anxiety
Avci et al	2019		60	42.3	5.2	60	46	4.6	STAI (state anxiety)
Mertz et al	2017	12	21	5.2	3.6	20	7.8	4.6	HADS anxiety
Rose et al.	2017	12	236	6.1	4.4	234	7	4.4	HADS anxiety

## Sheet: Meta regression_depress
Author	Year	Disease	Disease grouped	Mean age intervention group	Mean age control group	%female intervention	% female control group	Follow-up (months)	Number of follow-up measurements	Development & reviewing of individualized care plans	Therapy adherence	Medication review	Symptom monitoring	Use of evidence-based guidelines	Information/ training support for HCPs	Disease specific education	Self-management education	Telephone contact	Mail or chat	In-person contact
Callahan et al.	2006	Alzheimer's Disease	Neurodegenerative disease	77.4	77.7	46.4	39.1	6; 12; 18	3	1	1		1	1	1	1	1	0	0	1
Chen et al.	2018	Heart failure	Cardivascular disease	61.1	62.4	29.0	51.6	3; 6	2	1	1	0	1	0	0	1	1	1	0	0
Connor et al.	2019	Parkinson's Disease	Neurodegenerative disease	69.6	71.3	4.3	1.2	6; 12; 18	3	1	0	0	1	1	1	0	1	1	0	0
Crowley et al.	2016	Diabetes	Endocrine disease	60	60	0	8	3; 6	2	0	1	1	1	0	0	1	1	1	0	0
Ell et al.	2008	Cancer	Cancer	-	-	83.5	85.7	6; 12	2	1	0	0	1	1	0	0	0	1	0	1
Gabbay et al.	2013	Diabetes	Endocrine disease	58	58	62	55	24	1	0	1	1	1	0	0	1	1	1	1	1
Gellis et al.	2012	Heart failure and/or COPD	Cardiovascular disease, pulmonary disease	80.1	78.3	62.7	68.6	12	1	0	1	0	1	0	1	1	1	1	0	1
Hernandez et al.	2015	COPD	Pulmonary disease	73	75	17	14	12	1	1	0	0	1	0	1	1	1	0	1	1
Johnson et al.	2014	Diabetes	Endocrine disease	57.0	63.4	61	56	6; 12	2	1	1	1	1	0	1	1	1	1	0	1
Katon et al.	2010	Diabets and/or heart failure	Cardiovascular disease, endocrine disease	57.4	56.3	48	56	6.12	2	0	1	1	0	0	0	0	1	0	0	1
Kroenke et al.	2010	Cancer	Cancer	58.7	59.0	63	72	1; 3; 6; 12	4	0	1	1	1	0	1	1	0	1	1	0
Mertz et al.	2017	Breast Cancer	Cancer	50.9	55.0	100	100	6; 12	2	0	0	0	1	0	0	0	1	1	0	0
Morgan et al.	2013	Diabets and/or heart failure	Cardiovascular disease, endocrine disease	68.0	67.6	48.2	44.8	6; 12	2	1	1	1	1	1	1	1	1	0	0	1
Riegel et al.	2006	Heart failure	Cardiovascular disease	71.6	72.2	58.0	49.2	6	1	0	1	0	1	1	0	1	1	1	0	0
Steel et al.	2016	Cancer	Cancer	61	61	-	-	6	1	0	1	1	1	0	1	1	1	1	0	1
Stoop et al.	2015	Diabetes, asthma or COPD	Endocrine disease, Pulmonary disease	64.2	54.8	56.5	46.5	18	1	0	0	1	1	1	0	1	1	0	0	1
Titova et al.	2015	COPD	Pulmonary disease	73.6	72.2	57.1	57.5	24	1	1	0	1	1	0	0	0	1	1	0	0
Williams et al.	2004	Diabetes	Endocrine disease	70.1	70.3	54	53	3; 6; 12	3	0	1	1	1	0	1	0	1	1	0	1

## Sheet: Meta regression_anxiety
Author	Year	Disease	Disease grouped	Mean age intervetion group	Mean age control group	%female intervention	% female control group	Follow-up (months)	Number of follow-up measurements	Development & reviewing of individualized care plans	Therapy adherence	Medication review	Symptom monitoring	Use of evidence-based guidelines	Information/training support for HCPs	Disease specific education	Self-management education	Telephone contact	Mail or chat	In-person contact
Avci et al.	2019	Colocteral cancer	Cancer	59.0	61.6	25.8	31.7	-	1	0	0	0	1	0	0	1	0	1	0	1
Hernandez et al.	2015	COPD	Pulmonary disease	73	75	17	14	12	1	1	0	0	1	0	1	1	1	0	1	1
Mertz et al.	2017	Breast Cancer	Cancer	50.9	55.0	100	100	6; 12	2	0	0	0	1	0	0	0	1	1	0	0
Stoop et al.	2015	Diabetes, asthma or COPD	Endocrine disease, Pulmonary disease	64.2	54.8	56.5	46.5	18	1	0	0	1	1	1	0	1	1	0	0	1
Titova et al.	2015	COPD	Pulmonary disease	73.6	72.2	57.1	57.5	24	1	1	0	1	1	0	0	0	1	1	0	0
